# Supplementary material for: Dopamine and acetylcholine have distinct roles in delay- and effort-based decision-making in humans
Source: PLoS Biol. 2024 Jul 12;22(7):e3002714. doi: 10.1371/journal.pbio.3002714 (PMC11268711; doi:10.1371/journal.pbio.3002714)
Supplement: S1 Data — (XLSX) [file pbio.3002714.s002.xlsx]

## Sheet: Sheet 1
Block
